# Supplementary material for: Genetic polymorphisms associated with sleep-related phenotypes; relationships with individual nocturnal symptoms of insomnia in the HUNT study
Source: BMC Med Genet. 2019 Nov 12;20:179. doi: 10.1186/s12881-019-0916-6 (PMC6852911; doi:10.1186/s12881-019-0916-6)
Supplement: Supplementary file 1 — Additional file 1. Full results for the multinomial regression analysis. [file 12881_2019_916_MOESM1_ESM.xlsx]

## Sheet: Sheet1
SNP	CHR	REF. ALLELE	MAPPED GENE	PREVIOUSLY ASSOCIATED PHENOTYPE	FIRST AUTHOR	B	P.value	OR	GROUPS	LCI	UCI	FDR
rs10493596	1	T	AK5	Morning chronotype	Hu Y	-0.815922	0.00371837	0.442231	AC	0.254832	0.767441	0.83309
rs113851554	2	T	MEIS1	Insomnia symptoms	Lane JM	0.42251	0.0069829	1.52579	AB	1.12248	2.074	0.83309
rs2302729	12	T	CACNA1C	Sleep quality	Byrne EM	0.638074	0.00858967	1.89283	AC	1.17609	3.04639	0.83309
rs11706236	18	G	EPB41L3	Sleep duration	Gottlieb DJ	-0.334439	0.00909077	0.715739	BC	0.556706	0.920203	0.83309
rs113851554	2	T	MEIS1	Insomnia symptoms	Lane JM	0.361415	0.014784	1.43536	ABC	1.07339	1.91939	0.83309
rs6437122	2	G	RNU6-932P - UPP2	Sleep duration	Gottlieb DJ	-0.336598	0.0148865	0.714196	ABC	0.544702	0.93643	0.83309
rs9517132	13	T	RPL7AP61 - IPO5	Sleep duration	Gottlieb DJ	-0.220276	0.0157187	0.802298	A	0.670978	0.959318	0.83309
rs12471454	2	T	LOC100419513 - SATB2	Insomnia	Byrne EM	-0.259945	0.0205806	0.771094	C	0.618804	0.960864	0.844093
rs2287838	19	G	PIN1	Sleep duration	Gottlieb DJ	-0.22472	0.0220769	0.79874	A	0.658933	0.96821	0.844093
rs2221285	1	T	LOC105372920	Sleep duration	Gottlieb DJ	-0.534734	0.0318546	0.585825	AC	0.359493	0.954652	0.844093
rs1823125	2	G	LOC101927400	Sleep duration	Gottlieb DJ	0.161231	0.0333802	1.17496	B	1.01278	1.36311	0.844093
rs1940013	11	T	OPCML	Sleep-related phenotypes	Gottlieb DJ	0.190576	0.0374341	1.20995	A	1.01115	1.44783	0.844093
rs10823607	10	T	ADAMTS14	Sleep duration	Byrne EM	-0.710538	0.0393775	0.49138	AC	0.249949	0.966014	0.844093
rs12927162	16	G	TOX3	Morning chronotype	Hu Y	-0.153907	0.0396452	0.857352	B	0.740431	0.992736	0.844093
rs34714364	1	T	APH1A	Morning chronotype	Hu Y	0.163795	0.0414188	1.17797	B	1.00639	1.3788	0.844093
rs55694368	2	T	PER2	Morning chronotype	Hu Y	-0.185206	0.0434914	0.830933	B	0.694197	0.994603	0.844093
rs9804200	10	C	EBF3	Sleep time	Byrne EM	-0.212005	0.0438718	0.80896	BC	0.658238	0.994194	0.844093
rs1823125	2	G	LOC101927400	Sleep duration	Gottlieb DJ	0.195225	0.0504216	1.21558	ABC	0.999641	1.47818	0.844093
rs12165098	18	A	RNU6-706P - LINC00669	Sleep duration	Gottlieb DJ	-0.239412	0.052799	0.787091	BC	0.617722	1.0029	0.844093
rs12965577	18	G	NOL4	Morning chronotype	Hu Y	0.183155	0.0529794	1.201	A	0.997648	1.4458	0.844093
rs2218488	8	C	EYA1	Sleep-related phenotypes	Gottlieb DJ	-0.195344	0.0530103	0.822552	A	0.674877	1.00254	0.844093
rs11706236	18	G	EPB41L3	Sleep duration	Gottlieb DJ	0.189176	0.0565606	1.20825	A	0.994728	1.46761	0.844093
rs10830964	11	T	MTNR1B - RPL26P31	Insomnia (caffeine-induced)	Byrne EM	0.228272	0.0580385	1.25643	C	0.992255	1.59093	0.844093
rs62158211	2	T	LOC101927400	Sleep duration	Lane JM	0.209087	0.0618536	1.23255	C	0.989683	1.53502	0.844093
rs62158211	2	T	LOC101927400	Sleep duration	Lane JM	0.140194	0.0651083	1.1505	B	0.991263	1.33531	0.844093
rs11640439	16	A	PLLP	Sleep duration	Byrne EM	0.248561	0.0657027	1.28218	AB	0.983988	1.67073	0.844093
rs2948276	7	G	DLX5	Morning chronotype	Hu Y	0.200132	0.0674149	1.22156	AB	0.98576	1.51377	0.844093
rs12165098	18	A	RNU6-706P - LINC00669	Sleep duration	Gottlieb DJ	-0.565788	0.0686604	0.567913	AC	0.308859	1.04424	0.844093
rs12965577	18	G	NOL4	Morning chronotype	Hu Y	-0.200692	0.0726334	0.818164	C	0.65717	1.0186	0.844093
rs4780805	16	A	LOC105371114	Sleep duration	Byrne EM	0.193777	0.0729997	1.21383	ABC	0.982098	1.50023	0.844093
rs12913538	15	A	TLN2	Sleep depth	Byrne EM	0.451776	0.0751795	1.5711	AC	0.955182	2.58417	0.844093
rs4780805	16	A	LOC105371114	Sleep duration	Byrne EM	0.173377	0.0816775	1.18931	A	0.978434	1.44564	0.844093
rs113851554	2	T	MEIS1	Insomnia symptoms	Lane JM	0.290952	0.0835291	1.3377	C	0.962167	1.8598	0.844093
rs2302729	12	T	CACNA1C	Sleep quality	Byrne EM	0.196891	0.0850558	1.21761	AB	0.973168	1.52345	0.844093
rs2287838	19	G	PIN1	Sleep duration	Gottlieb DJ	-0.428886	0.0868696	0.651234	AC	0.398579	1.06404	0.844093
rs34714364	1	T	APH1A	Morning chronotype	Hu Y	0.180531	0.0873119	1.19785	ABC	0.973926	1.47327	0.844093
rs2287838	19	G	PIN1	Sleep duration	Gottlieb DJ	-0.204065	0.0915791	0.815409	C	0.643308	1.03355	0.844093
rs731716	11	A	PKNOX2	Sleep duration	Gottlieb DJ	-0.200073	0.0938451	0.818671	C	0.647834	1.03456	0.844093
rs12913538	15	A	TLN2	Sleep depth	Byrne EM	0.165343	0.099222	1.1798	ABC	0.969259	1.43607	0.844093
rs10493596	1	T	AK5	Morning chronotype	Hu Y	-0.167283	0.0994435	0.84596	ABC	0.693305	1.03223	0.844093
rs1823125	2	G	LOC101927400	Sleep duration	Gottlieb DJ	0.183091	0.102091	1.20092	C	0.964238	1.49571	0.844093
rs7628219	3	T	LOC105377152	Insomnia (caffeine-induced)	Byrne EM	0.181758	0.10348	1.19932	ABC	0.963643	1.49265	0.844093
rs4780805	16	A	LOC105371114	Sleep duration	Byrne EM	0.130945	0.114233	1.13991	B	0.968946	1.34103	0.844093
rs55694368	2	T	PER2	Morning chronotype	Hu Y	-0.192274	0.115215	0.825081	ABC	0.649524	1.04809	0.844093
rs1986116	14	T	LOC283575	Sleep quality	Byrne EM	-0.397611	0.117382	0.671923	AC	0.408487	1.10525	0.844093
rs10493596	1	T	AK5	Morning chronotype	Hu Y	0.172615	0.120839	1.18841	C	0.955541	1.47803	0.844093
rs6575353	6	G	LMBRD1	Sleep duration	Gottlieb DJ	-0.244642	0.1214	0.782985	BC	0.574529	1.06707	0.844093
rs62158211	2	T	LOC101927400	Sleep duration	Lane JM	0.155135	0.121486	1.16782	ABC	0.959624	1.42117	0.844093
rs2128614	12	T	LOC107984532 - LOC105369723	Sleep duration	Gottlieb DJ	0.177816	0.122468	1.19461	C	0.953294	1.497	0.844093
rs3972456	7	A	FBXL13	Morning chronotype	Hu Y	-0.151379	0.124115	0.859522	ABC	0.708699	1.04244	0.844093
rs4780805	16	A	LOC105371114	Sleep duration	Byrne EM	-0.19272	0.126134	0.824713	AB	0.644246	1.05573	0.844093
rs10492604	13	C	LINC00374 - RNY4P29	Sleep-related phenotypes	Gottlieb DJ	0.154687	0.128162	1.16729	ABC	0.956388	1.42471	0.844093
rs11545787	17	A	RASD1	Morning chronotype	Hu Y	0.151372	0.12971	1.16343	ABC	0.956545	1.41506	0.844093
rs2725544	15	C	CEP152	Insomnia	Byrne EM	-0.142447	0.129885	0.867234	A	0.721238	1.04278	0.844093
rs1949200	4	T	RPS23P3 - LOC105377262	Sleep quality	Byrne EM	-0.205805	0.132153	0.813992	C	0.62269	1.06407	0.844093
rs9517132	13	T	RPL7AP61 - IPO5	Sleep duration	Gottlieb DJ	0.360836	0.134037	1.43453	AC	0.894796	2.29982	0.844093
rs2948276	7	G	DLX5	Morning chronotype	Hu Y	-0.404494	0.136284	0.667315	AC	0.391939	1.13617	0.844093
rs17737465	8	G	LOC101927066, CPQ	Sleep duration	Byrne EM	0.112381	0.136658	1.11894	B	0.965017	1.29741	0.844093
rs2302729	12	T	CACNA1C	Sleep quality	Byrne EM	0.157667	0.138733	1.17078	ABC	0.950224	1.44252	0.844093
rs2388082	13	G	MTUS2	Insomnia (caffeine-induced)	Byrne EM	0.139611	0.13874	1.14983	B	0.955793	1.38325	0.844093
rs9531006	13	G	LINC00382 - LINC01080	Sleep duration	Gottlieb DJ	0.16354	0.139006	1.17767	C	0.948277	1.46256	0.844093
rs6582618	12	A	ALG10B	Morning chronotype	Hu Y	0.174974	0.141078	1.19122	BC	0.943615	1.50379	0.844093
rs35833281	6	C	HCRTR2	Morning chronotype	Hu Y	-0.394488	0.146335	0.674025	AC	0.395833	1.14773	0.844093
rs2042126	3	G	NAALADL2	Sleep duration	Byrne EM	0.185493	0.149696	1.20381	C	0.935314	1.54939	0.844093
rs1940013	11	T	OPCML	Sleep-related phenotypes	Gottlieb DJ	0.358965	0.149995	1.43185	AC	0.878297	2.33427	0.844093
rs679711	3	T	LOC440973, LOC100422385	Sleep depth	Byrne EM	0.397932	0.150162	1.48874	AC	0.865819	2.55984	0.844093
rs7628219	3	T	LOC105377152	Insomnia (caffeine-induced)	Byrne EM	0.169975	0.153873	1.18528	BC	0.938334	1.4972	0.851583
rs13068101	3	A	MB21D2 - VEZF1P1	Sleep time	Byrne EM	0.340621	0.156085	1.40582	AC	0.878037	2.25085	0.851583
rs2302729	12	T	CACNA1C	Sleep quality	Byrne EM	0.158072	0.164768	1.17125	BC	0.937121	1.46388	0.853442
rs2278331	18	G	LOC105372191 - FBXO15	Sleep duration	Byrne EM	0.147557	0.165962	1.159	AB	0.940624	1.42807	0.853442
rs11741688	5	G	ZNF454 - GRM6	Sleep duration	Gottlieb DJ	0.156135	0.166419	1.16898	ABC	0.93706	1.45831	0.853442
rs1986116	14	T	LOC283575	Sleep quality	Byrne EM	-0.136864	0.173242	0.872088	ABC	0.71617	1.06195	0.853442
rs2065779	10	C	LOC724065 - BTBD7P2	Insomnia (caffeine-induced)	Byrne EM	0.135345	0.175399	1.14493	B	0.94137	1.39251	0.853442
rs11640439	16	A	PLLP	Sleep duration	Byrne EM	0.132098	0.175619	1.14122	B	0.942644	1.38163	0.853442
rs679711	3	T	LOC440973, LOC100422385	Sleep depth	Byrne EM	-0.127535	0.179896	0.880262	A	0.730573	1.06062	0.853442
rs9517132	13	T	RPL7AP61 - IPO5	Sleep duration	Gottlieb DJ	-0.132604	0.180138	0.875811	ABC	0.721436	1.06322	0.853442
rs731716	11	A	PKNOX2	Sleep duration	Gottlieb DJ	-0.131894	0.181246	0.876434	A	0.722345	1.06339	0.853442
rs6582618	12	A	ALG10B	Morning chronotype	Hu Y	0.164945	0.186829	1.17933	C	0.923148	1.5066	0.853442
rs12471454	2	T	LOC100419513 - SATB2	Insomnia	Byrne EM	-0.315891	0.190398	0.729139	AC	0.454422	1.16993	0.853442
rs11664536	18	C	EPB41L3	Sleep duration	Gottlieb DJ	-0.179937	0.191292	0.835323	C	0.637744	1.09411	0.853442
rs2218488	8	C	EYA1	Sleep-related phenotypes	Gottlieb DJ	0.151079	0.196878	1.16309	C	0.924618	1.46307	0.853442
rs1940013	11	T	OPCML	Sleep-related phenotypes	Gottlieb DJ	-0.141684	0.200458	0.867895	C	0.69866	1.07813	0.853442
rs6599077	18	A	NOL4	Morning chronotype	Hu Y	-0.0943982	0.207447	0.90992	B	0.785712	1.05376	0.853442
rs12927162	16	G	TOX3	Morning chronotype	Hu Y	0.113335	0.209069	1.12001	A	0.938471	1.33666	0.853442
rs2065779	10	C	LOC724065 - BTBD7P2	Insomnia (caffeine-induced)	Byrne EM	-0.505941	0.209215	0.602938	AC	0.273727	1.32809	0.853442
rs1823125	2	G	LOC101927400	Sleep duration	Gottlieb DJ	0.13318	0.218882	1.14246	AB	0.923926	1.41267	0.853442
rs2221285	1	T	LOC105372920	Sleep duration	Gottlieb DJ	-0.121209	0.219081	0.885848	ABC	0.730144	1.07476	0.853442
rs12913538	15	A	TLN2	Sleep depth	Byrne EM	-0.129316	0.21988	0.878696	BC	0.71469	1.08034	0.853442
rs9346353	6	G	LMBRD1	Sleep duration	Gottlieb DJ	0.113768	0.222237	1.12049	A	0.933407	1.34508	0.853442
rs1478693	16	G	RBFOX1	Sleep time	Byrne EM	-0.127738	0.22509	0.880084	BC	0.715968	1.08182	0.853442
rs12965577	18	G	NOL4	Morning chronotype	Hu Y	-0.121311	0.225316	0.885759	ABC	0.728037	1.07765	0.853442
rs55694368	2	T	PER2	Morning chronotype	Hu Y	-0.134275	0.225378	0.874349	A	0.703735	1.08633	0.853442
rs1986116	14	T	LOC283575	Sleep quality	Byrne EM	0.128539	0.229417	1.13717	AB	0.922121	1.40236	0.853442
rs10492604	13	C	LINC00374 - RNY4P29	Sleep-related phenotypes	Gottlieb DJ	-0.13591	0.233453	0.872921	AB	0.698044	1.09161	0.853442
rs9804200	10	C	EBF3	Sleep time	Byrne EM	-0.117204	0.234791	0.889404	ABC	0.733043	1.07912	0.853442
rs2128614	12	T	LOC107984532 - LOC105369723	Sleep duration	Gottlieb DJ	0.13048	0.236683	1.13938	AB	0.917926	1.41425	0.853442
rs2278331	18	G	LOC105372191 - FBXO15	Sleep duration	Byrne EM	-0.124062	0.239002	0.883325	BC	0.718516	1.08594	0.853442
rs10823607	10	T	ADAMTS14	Sleep duration	Byrne EM	-0.149065	0.242434	0.861513	AB	0.670987	1.10614	0.853442
rs9346353	6	G	LMBRD1	Sleep duration	Gottlieb DJ	0.0888654	0.246332	1.09293	B	0.940472	1.27011	0.853442
rs731716	11	A	PKNOX2	Sleep duration	Gottlieb DJ	-0.124738	0.248467	0.882728	ABC	0.714209	1.09101	0.853442
rs113851554	2	T	MEIS1	Insomnia symptoms	Lane JM	0.165089	0.249214	1.1795	A	0.890722	1.5619	0.853442
rs2128614	12	T	LOC107984532 - LOC105369723	Sleep duration	Gottlieb DJ	0.290694	0.252514	1.33735	AC	0.812838	2.20034	0.853442
rs2948276	7	G	DLX5	Morning chronotype	Hu Y	-0.120126	0.25255	0.886808	ABC	0.721876	1.08942	0.853442
rs17737465	8	G	LOC101927066, CPQ	Sleep duration	Byrne EM	0.103062	0.260182	1.10856	A	0.926503	1.32639	0.853442
rs9804200	10	C	EBF3	Sleep time	Byrne EM	-0.101625	0.261555	0.903368	A	0.756515	1.07873	0.853442
rs12165098	18	A	RNU6-706P - LINC00669	Sleep duration	Gottlieb DJ	-0.116091	0.262062	0.890394	A	0.726898	1.09066	0.853442
rs6575353	6	G	LMBRD1	Sleep duration	Gottlieb DJ	-0.174929	0.262135	0.839517	AB	0.618364	1.13976	0.853442
rs2388082	13	G	MTUS2	Insomnia (caffeine-induced)	Byrne EM	0.138392	0.262932	1.14843	ABC	0.901315	1.46328	0.853442
rs1595824	2	T	PLCL1	Morning chronotype	Hu Y	-0.288115	0.263944	0.749675	AC	0.45221	1.24281	0.853442
rs62158211	2	T	LOC101927400	Sleep duration	Lane JM	0.120199	0.268402	1.12772	AB	0.9115	1.39523	0.853442
rs2287838	19	G	PIN1	Sleep duration	Gottlieb DJ	-0.117659	0.27953	0.888999	ABC	0.718268	1.10031	0.853442
rs10830964	11	T	MTNR1B - RPL26P31	Insomnia (caffeine-induced)	Byrne EM	-0.112427	0.283457	0.893663	A	0.7277	1.09748	0.853442
rs2065779	10	C	LOC724065 - BTBD7P2	Insomnia (caffeine-induced)	Byrne EM	-0.173242	0.283809	0.840934	C	0.612599	1.15438	0.853442
rs6575353	6	G	LMBRD1	Sleep duration	Gottlieb DJ	-0.174028	0.285483	0.840273	C	0.610562	1.15641	0.853442
rs2042126	3	G	NAALADL2	Sleep duration	Byrne EM	-0.115678	0.285604	0.890762	ABC	0.720359	1.10147	0.853442
rs13068101	3	A	MB21D2 - VEZF1P1	Sleep time	Byrne EM	-0.105207	0.288136	0.900138	ABC	0.741315	1.09299	0.853442
rs2221285	1	T	LOC105372920	Sleep duration	Gottlieb DJ	-0.117699	0.288142	0.888963	C	0.715426	1.10459	0.853442
rs1940013	11	T	OPCML	Sleep-related phenotypes	Gottlieb DJ	0.11415	0.288755	1.12092	AB	0.907787	1.3841	0.853442
rs2287838	19	G	PIN1	Sleep duration	Gottlieb DJ	-0.123415	0.288873	0.883897	BC	0.703643	1.11033	0.853442
rs35833281	6	C	HCRTR2	Morning chronotype	Hu Y	0.0820678	0.290737	1.08553	B	0.932227	1.26404	0.853442
rs1478693	16	G	RBFOX1	Sleep time	Byrne EM	-0.0786675	0.290827	0.924347	B	0.798809	1.06962	0.853442
rs2042126	3	G	NAALADL2	Sleep duration	Byrne EM	0.0887378	0.29392	1.09279	B	0.925915	1.28975	0.853442
rs12965577	18	G	NOL4	Morning chronotype	Hu Y	-0.112032	0.294774	0.894016	BC	0.72498	1.10246	0.853442
rs9531006	13	G	LINC00382 - LINC01080	Sleep duration	Gottlieb DJ	0.111546	0.294972	1.11801	AB	0.907365	1.37755	0.853442
rs12471454	2	T	LOC100419513 - SATB2	Insomnia	Byrne EM	0.0982752	0.298885	1.10327	A	0.916548	1.32802	0.853442
rs2065779	10	C	LOC724065 - BTBD7P2	Insomnia (caffeine-induced)	Byrne EM	0.123055	0.30673	1.13095	A	0.89323	1.43193	0.853442
rs1823068	5	G	PDE4D, LOC107986348	Sleep-related phenotypes	Gottlieb DJ	0.118917	0.30901	1.12628	AB	0.895662	1.41627	0.853442
rs2128614	12	T	LOC107984532 - LOC105369723	Sleep duration	Gottlieb DJ	0.10312	0.30979	1.10862	ABC	0.908578	1.35272	0.853442
rs6437122	2	G	RNU6-932P - UPP2	Sleep duration	Gottlieb DJ	-0.143552	0.311825	0.866276	AB	0.655907	1.14412	0.853442
rs12927162	16	G	TOX3	Morning chronotype	Hu Y	0.242105	0.312358	1.27393	AC	0.796458	2.03764	0.853442
rs1986116	14	T	LOC283575	Sleep quality	Byrne EM	-0.0761941	0.313705	0.926636	B	0.798977	1.07469	0.853442
rs35833281	6	C	HCRTR2	Morning chronotype	Hu Y	0.115603	0.313784	1.12255	C	0.896435	1.4057	0.853442
rs679711	3	T	LOC440973, LOC100422385	Sleep depth	Byrne EM	0.120256	0.316268	1.12779	C	0.891425	1.42682	0.853442
rs10823607	10	T	ADAMTS14	Sleep duration	Byrne EM	0.111924	0.316562	1.11843	ABC	0.898433	1.39229	0.853442
rs10830964	11	T	MTNR1B - RPL26P31	Insomnia (caffeine-induced)	Byrne EM	0.0835151	0.317289	1.0871	B	0.922965	1.28043	0.853442
rs2278331	18	G	LOC105372191 - FBXO15	Sleep duration	Byrne EM	0.110388	0.317899	1.11671	C	0.899216	1.38681	0.853442
rs1986116	14	T	LOC283575	Sleep quality	Byrne EM	-0.112547	0.318488	0.893555	C	0.716288	1.11469	0.853442
rs7628219	3	T	LOC105377152	Insomnia (caffeine-induced)	Byrne EM	0.0856207	0.320918	1.08939	B	0.919938	1.29006	0.853442
rs12927162	16	G	TOX3	Morning chronotype	Hu Y	-0.109159	0.325427	0.896588	C	0.721281	1.1145	0.853442
rs1478693	16	G	RBFOX1	Sleep time	Byrne EM	-0.0949947	0.334568	0.909378	ABC	0.749804	1.10291	0.853442
rs12165098	18	A	RNU6-706P - LINC00669	Sleep duration	Gottlieb DJ	-0.121437	0.337662	0.885647	C	0.690958	1.13519	0.853442
rs12471454	2	T	LOC100419513 - SATB2	Insomnia	Byrne EM	-0.102522	0.34242	0.902558	BC	0.730392	1.11531	0.853442
rs12165098	18	A	RNU6-706P - LINC00669	Sleep duration	Gottlieb DJ	-0.0801958	0.342935	0.922936	B	0.781976	1.0893	0.853442
rs13068101	3	A	MB21D2 - VEZF1P1	Sleep time	Byrne EM	-0.0850939	0.348292	0.918426	A	0.768806	1.09716	0.853442
rs11640439	16	A	PLLP	Sleep duration	Byrne EM	0.120352	0.351818	1.12789	ABC	0.875468	1.4531	0.853442
rs2065779	10	C	LOC724065 - BTBD7P2	Insomnia (caffeine-induced)	Byrne EM	-0.130793	0.356403	0.877399	ABC	0.664475	1.15855	0.853442
rs2128614	12	T	LOC107984532 - LOC105369723	Sleep duration	Gottlieb DJ	0.085175	0.360195	1.08891	A	0.907307	1.30686	0.853442
rs13068101	3	A	MB21D2 - VEZF1P1	Sleep time	Byrne EM	-0.096633	0.360793	0.907889	BC	0.737947	1.11697	0.853442
rs158856	18	T	NEDD4L	Insomnia (caffeine-induced)	Byrne EM	-0.0830911	0.361154	0.920267	A	0.769948	1.09993	0.853442
rs12913538	15	A	TLN2	Sleep depth	Byrne EM	0.101952	0.363178	1.10733	C	0.888877	1.37947	0.853442
rs1949200	4	T	RPS23P3 - LOC105377262	Sleep quality	Byrne EM	-0.0801331	0.365506	0.922993	B	0.77593	1.09793	0.853442
rs2065779	10	C	LOC724065 - BTBD7P2	Insomnia (caffeine-induced)	Byrne EM	0.126639	0.368603	1.13501	BC	0.861202	1.49587	0.853442
rs10823607	10	T	ADAMTS14	Sleep duration	Byrne EM	0.112537	0.368865	1.11911	C	0.875535	1.43046	0.853442
rs2042126	3	G	NAALADL2	Sleep duration	Byrne EM	-0.103727	0.370201	0.901472	BC	0.718493	1.13105	0.853442
rs1823125	2	G	LOC101927400	Sleep duration	Gottlieb DJ	0.0957686	0.371734	1.1005	BC	0.891927	1.35786	0.853442
rs11741688	5	G	ZNF454 - GRM6	Sleep duration	Gottlieb DJ	0.249099	0.377392	1.28287	AC	0.737863	2.23043	0.853442
rs158856	18	T	NEDD4L	Insomnia (caffeine-induced)	Byrne EM	0.218396	0.377426	1.24408	AC	0.766008	2.02052	0.853442
rs2388082	13	G	MTUS2	Insomnia (caffeine-induced)	Byrne EM	-0.106529	0.378166	0.898949	A	0.709319	1.13927	0.853442
rs2042126	3	G	NAALADL2	Sleep duration	Byrne EM	0.10706	0.379578	1.113	AB	0.876563	1.41321	0.853442
rs9517132	13	T	RPL7AP61 - IPO5	Sleep duration	Gottlieb DJ	-0.0927131	0.37965	0.911455	BC	0.741152	1.12089	0.853442
rs11664536	18	C	EPB41L3	Sleep duration	Gottlieb DJ	-0.0792589	0.380015	0.923801	B	0.773975	1.10263	0.853442
rs10492604	13	C	LINC00374 - RNY4P29	Sleep-related phenotypes	Gottlieb DJ	0.100133	0.382593	1.10532	C	0.882813	1.3839	0.853442
rs6582618	12	A	ALG10B	Morning chronotype	Hu Y	-0.0999838	0.38292	0.904852	AB	0.722833	1.13271	0.853442
rs17737465	8	G	LOC101927066, CPQ	Sleep duration	Byrne EM	0.0941208	0.383295	1.09869	AB	0.889168	1.35759	0.853442
rs10492604	13	C	LINC00374 - RNY4P29	Sleep-related phenotypes	Gottlieb DJ	0.0675082	0.385509	1.06984	B	0.918546	1.24605	0.853442
rs9346353	6	G	LMBRD1	Sleep duration	Gottlieb DJ	0.0879862	0.386284	1.09197	ABC	0.894884	1.33247	0.853442
rs62158211	2	T	LOC101927400	Sleep duration	Lane JM	0.0924834	0.389286	1.09689	BC	0.888638	1.35396	0.853442
rs11640439	16	A	PLLP	Sleep duration	Byrne EM	-0.107379	0.391068	0.898185	A	0.702746	1.14798	0.853442
rs2042126	3	G	NAALADL2	Sleep duration	Byrne EM	-0.220927	0.39146	0.801775	AC	0.483742	1.3289	0.853442
rs10823607	10	T	ADAMTS14	Sleep duration	Byrne EM	0.0727315	0.393203	1.07544	B	0.910078	1.27085	0.853442
rs2218488	8	C	EYA1	Sleep-related phenotypes	Gottlieb DJ	-0.0923089	0.393365	0.911823	ABC	0.737656	1.12711	0.853442
rs11640439	16	A	PLLP	Sleep duration	Byrne EM	0.115403	0.400778	1.12233	BC	0.857451	1.46902	0.863569
rs10830964	11	T	MTNR1B - RPL26P31	Insomnia (caffeine-induced)	Byrne EM	0.0980621	0.402689	1.10303	BC	0.876681	1.38782	0.863569
rs10492604	13	C	LINC00374 - RNY4P29	Sleep-related phenotypes	Gottlieb DJ	-0.215614	0.407189	0.806046	AC	0.484096	1.34211	0.866105
rs11741688	5	G	ZNF454 - GRM6	Sleep duration	Gottlieb DJ	-0.0952973	0.408715	0.909103	BC	0.725148	1.13972	0.866105
rs679711	3	T	LOC440973, LOC100422385	Sleep depth	Byrne EM	0.0875306	0.410875	1.09148	ABC	0.885958	1.34467	0.866105
rs11640439	16	A	PLLP	Sleep duration	Byrne EM	-0.125076	0.41643	0.88243	C	0.652631	1.19314	0.86872
rs1595824	2	T	PLCL1	Morning chronotype	Hu Y	-0.0954598	0.417129	0.908955	BC	0.721774	1.14468	0.86872
rs2725544	15	C	CEP152	Insomnia	Byrne EM	-0.0616977	0.421492	0.940167	B	0.808857	1.09279	0.86872
rs11741688	5	G	ZNF454 - GRM6	Sleep duration	Gottlieb DJ	-0.0973446	0.42214	0.907243	C	0.715318	1.15066	0.86872
rs9346353	6	G	LMBRD1	Sleep duration	Gottlieb DJ	-0.0861039	0.425959	0.917499	AB	0.742241	1.13414	0.86872
rs7628219	3	T	LOC105377152	Insomnia (caffeine-induced)	Byrne EM	0.097576	0.426164	1.1025	AB	0.86697	1.402	0.86872
rs13068101	3	A	MB21D2 - VEZF1P1	Sleep time	Byrne EM	-0.0874352	0.431326	0.916278	C	0.736971	1.13921	0.874437
rs1949200	4	T	RPS23P3 - LOC105377262	Sleep quality	Byrne EM	0.209762	0.434731	1.23338	AC	0.728647	2.08776	0.87655
rs34714364	1	T	APH1A	Morning chronotype	Hu Y	0.0927568	0.438448	1.09719	C	0.867726	1.38735	0.879266
rs6599077	18	A	NOL4	Morning chronotype	Hu Y	-0.0694454	0.443899	0.932911	A	0.780967	1.11442	0.881891
rs10493596	1	T	AK5	Morning chronotype	Hu Y	0.0819391	0.446516	1.08539	AB	0.878947	1.34032	0.881891
rs2388082	13	G	MTUS2	Insomnia (caffeine-induced)	Byrne EM	0.102456	0.44714	1.10789	AB	0.850696	1.44284	0.881891
rs1949200	4	T	RPS23P3 - LOC105377262	Sleep quality	Byrne EM	0.0917289	0.449314	1.09607	BC	0.864238	1.39008	0.881891
rs6582618	12	A	ALG10B	Morning chronotype	Hu Y	0.20447	0.452502	1.22687	AC	0.719658	2.09158	0.881891
rs2725544	15	C	CEP152	Insomnia	Byrne EM	-0.0757361	0.455406	0.927061	ABC	0.759875	1.13103	0.881891
rs1823068	5	G	PDE4D, LOC107986348	Sleep-related phenotypes	Gottlieb DJ	-0.209852	0.457085	0.810704	AC	0.466296	1.40949	0.881891
rs6437122	2	G	RNU6-932P - UPP2	Sleep duration	Gottlieb DJ	-0.0876408	0.458773	0.91609	A	0.726517	1.15513	0.881891
rs2948276	7	G	DLX5	Morning chronotype	Hu Y	0.0691592	0.462065	1.07161	A	0.891233	1.28849	0.883639
rs55694368	2	T	PER2	Morning chronotype	Hu Y	-0.0924152	0.467603	0.911727	BC	0.710509	1.16993	0.889645
rs11664536	18	C	EPB41L3	Sleep duration	Gottlieb DJ	0.193645	0.478069	1.21366	AC	0.710805	2.07227	0.894799
rs10830964	11	T	MTNR1B - RPL26P31	Insomnia (caffeine-induced)	Byrne EM	0.0841894	0.479508	1.08783	AB	0.861421	1.37376	0.894799
rs35833281	6	C	HCRTR2	Morning chronotype	Hu Y	-0.0667495	0.48521	0.935429	A	0.775541	1.12828	0.894799
rs6437122	2	G	RNU6-932P - UPP2	Sleep duration	Gottlieb DJ	-0.0965813	0.485851	0.907936	BC	0.69198	1.19129	0.894799
rs17737465	8	G	LOC101927066, CPQ	Sleep duration	Byrne EM	0.068791	0.489809	1.07121	ABC	0.881229	1.30215	0.894799
rs1595824	2	T	PLCL1	Morning chronotype	Hu Y	-0.0579483	0.490205	0.943699	B	0.80047	1.11256	0.894799
rs3972456	7	A	FBXL13	Morning chronotype	Hu Y	0.167445	0.490485	1.18228	AC	0.734543	1.90294	0.894799
rs9346353	6	G	LMBRD1	Sleep duration	Gottlieb DJ	0.0742477	0.493059	1.07707	BC	0.871051	1.33182	0.894799
rs158856	18	T	NEDD4L	Insomnia (caffeine-induced)	Byrne EM	0.0731824	0.4941	1.07593	BC	0.872338	1.32703	0.894799
rs12913538	15	A	TLN2	Sleep depth	Byrne EM	0.0618915	0.497801	1.06385	A	0.889553	1.27229	0.894799
rs2218488	8	C	EYA1	Sleep-related phenotypes	Gottlieb DJ	0.169689	0.501083	1.18494	AC	0.722781	1.9426	0.894799
rs6437122	2	G	RNU6-932P - UPP2	Sleep duration	Gottlieb DJ	0.0933738	0.501481	1.09787	C	0.836193	1.44144	0.894799
rs11545787	17	A	RASD1	Morning chronotype	Hu Y	0.0730241	0.501667	1.07576	AB	0.869358	1.33116	0.894799
rs6575353	6	G	LMBRD1	Sleep duration	Gottlieb DJ	0.208906	0.504889	1.23233	AC	0.666891	2.27719	0.895715
rs4780805	16	A	LOC105371114	Sleep duration	Byrne EM	0.077896	0.507008	1.08101	BC	0.858811	1.3607	0.895715
rs1823068	5	G	PDE4D, LOC107986348	Sleep-related phenotypes	Gottlieb DJ	0.0802042	0.511155	1.08351	C	0.852957	1.37638	0.89876
rs2221285	1	T	LOC105372920	Sleep duration	Gottlieb DJ	-0.069121	0.516489	0.933214	AB	0.757343	1.14993	0.903856
rs11706236	18	G	EPB41L3	Sleep duration	Gottlieb DJ	-0.181513	0.520305	0.834007	AC	0.479553	1.45045	0.903877
rs10492604	13	C	LINC00374 - RNY4P29	Sleep-related phenotypes	Gottlieb DJ	0.0604885	0.521374	1.06236	A	0.883027	1.2781	0.903877
rs9517132	13	T	RPL7AP61 - IPO5	Sleep duration	Gottlieb DJ	-0.0671102	0.52958	0.935092	AB	0.758553	1.15272	0.911843
rs2221285	1	T	LOC105372920	Sleep duration	Gottlieb DJ	-0.0564738	0.531667	0.945091	A	0.791804	1.12805	0.911843
rs6582618	12	A	ALG10B	Morning chronotype	Hu Y	0.0617637	0.536972	1.06371	A	0.87432	1.29413	0.911843
rs1949200	4	T	RPS23P3 - LOC105377262	Sleep quality	Byrne EM	0.0702798	0.537399	1.07281	ABC	0.858077	1.34128	0.911843
rs2278331	18	G	LOC105372191 - FBXO15	Sleep duration	Byrne EM	-0.059084	0.548277	0.942628	ABC	0.777262	1.14318	0.911843
rs34714364	1	T	APH1A	Morning chronotype	Hu Y	0.0588398	0.550214	1.06061	A	0.874423	1.28643	0.911843
rs10493596	1	T	AK5	Morning chronotype	Hu Y	-0.0452333	0.55144	0.955775	B	0.82359	1.10918	0.911843
rs1478693	16	G	RBFOX1	Sleep time	Byrne EM	0.053605	0.552332	1.05507	A	0.884096	1.2591	0.911843
rs4780805	16	A	LOC105371114	Sleep duration	Byrne EM	0.0730629	0.553646	1.0758	C	0.844758	1.37003	0.911843
rs158856	18	T	NEDD4L	Insomnia (caffeine-induced)	Byrne EM	-0.0445426	0.553871	0.956435	B	0.825291	1.10842	0.911843
rs11664536	18	C	EPB41L3	Sleep duration	Gottlieb DJ	0.073883	0.555306	1.07668	AB	0.842294	1.37629	0.911843
rs2287838	19	G	PIN1	Sleep duration	Gottlieb DJ	-0.0492111	0.555462	0.95198	B	0.808317	1.12118	0.911843
rs9531006	13	G	LINC00382 - LINC01080	Sleep duration	Gottlieb DJ	-0.0615285	0.560683	0.940326	BC	0.7643	1.15689	0.914937
rs2302729	12	T	CACNA1C	Sleep quality	Byrne EM	-0.0720873	0.563033	0.93045	C	0.728778	1.18793	0.914937
rs2725544	15	C	CEP152	Insomnia	Byrne EM	-0.0632089	0.564745	0.938747	AB	0.757022	1.1641	0.914937
rs11640439	16	A	PLLP	Sleep duration	Byrne EM	-0.196181	0.57118	0.821864	AC	0.416802	1.62058	0.919886
rs10492604	13	C	LINC00374 - RNY4P29	Sleep-related phenotypes	Gottlieb DJ	0.0617082	0.573422	1.06365	BC	0.858036	1.31854	0.919886
rs1478693	16	G	RBFOX1	Sleep time	Byrne EM	-0.0595215	0.576026	0.942215	AB	0.7648	1.16079	0.919886
rs1595824	2	T	PLCL1	Morning chronotype	Hu Y	0.0681038	0.580129	1.07048	AB	0.840981	1.3626	0.919886
rs2948276	7	G	DLX5	Morning chronotype	Hu Y	-0.0433428	0.581048	0.957583	B	0.820962	1.11694	0.919886
rs11706236	18	G	EPB41L3	Sleep duration	Gottlieb DJ	0.0600099	0.58629	1.06185	ABC	0.855464	1.31802	0.919886
rs679711	3	T	LOC440973, LOC100422385	Sleep depth	Byrne EM	-0.0607956	0.590103	0.941016	AB	0.754277	1.17399	0.919886
rs34714364	1	T	APH1A	Morning chronotype	Hu Y	-0.146386	0.590467	0.863824	AC	0.50686	1.47219	0.919886
rs2218488	8	C	EYA1	Sleep-related phenotypes	Gottlieb DJ	-0.0626391	0.590567	0.939282	AB	0.747642	1.18004	0.919886
rs11664536	18	C	EPB41L3	Sleep duration	Gottlieb DJ	-0.063706	0.593561	0.938281	ABC	0.742548	1.18561	0.919886
rs34714364	1	T	APH1A	Morning chronotype	Hu Y	0.0603791	0.598173	1.06224	BC	0.848603	1.32966	0.919886
rs11741688	5	G	ZNF454 - GRM6	Sleep duration	Gottlieb DJ	0.0632932	0.598182	1.06534	AB	0.841901	1.34808	0.919886
rs11545787	17	A	RASD1	Morning chronotype	Hu Y	0.059155	0.600034	1.06094	C	0.850476	1.32349	0.919886
rs1823068	5	G	PDE4D, LOC107986348	Sleep-related phenotypes	Gottlieb DJ	0.0568967	0.602736	1.05855	ABC	0.854394	1.31148	0.920227
rs17737465	8	G	LOC101927066, CPQ	Sleep duration	Byrne EM	0.057544	0.606951	1.05923	C	0.850699	1.31888	0.922864
rs9531006	13	G	LINC00382 - LINC01080	Sleep duration	Gottlieb DJ	-0.121736	0.61455	0.885382	AC	0.55127	1.42199	0.930604
rs7628219	3	T	LOC105377152	Insomnia (caffeine-induced)	Byrne EM	-0.0533863	0.619208	0.948014	A	0.768026	1.17018	0.933846
rs6599077	18	A	NOL4	Morning chronotype	Hu Y	-0.0511366	0.632414	0.950149	AB	0.770536	1.17163	0.945746
rs11706236	18	G	EPB41L3	Sleep duration	Gottlieb DJ	-0.040423	0.634425	0.960383	B	0.812987	1.1345	0.945746
rs11664536	18	C	EPB41L3	Sleep duration	Gottlieb DJ	0.0507254	0.634746	1.05203	A	0.853377	1.29694	0.945746
rs35833281	6	C	HCRTR2	Morning chronotype	Hu Y	0.0518112	0.641424	1.05318	AB	0.846843	1.30978	0.951874
rs6437122	2	G	RNU6-932P - UPP2	Sleep duration	Gottlieb DJ	-0.148756	0.644073	0.861779	AC	0.458491	1.6198	0.951997
rs113851554	2	T	MEIS1	Insomnia symptoms	Lane JM	0.0776398	0.650181	1.08073	BC	0.772672	1.51162	0.953328
rs2725544	15	C	CEP152	Insomnia	Byrne EM	0.0505306	0.653865	1.05183	C	0.843378	1.3118	0.953328
rs158856	18	T	NEDD4L	Insomnia (caffeine-induced)	Byrne EM	0.0499151	0.656845	1.05118	C	0.843419	1.31012	0.953328
rs2302729	12	T	CACNA1C	Sleep quality	Byrne EM	0.0363469	0.658272	1.03702	B	0.882747	1.21824	0.953328
rs2278331	18	G	LOC105372191 - FBXO15	Sleep duration	Byrne EM	-0.0327893	0.659631	0.967742	B	0.83635	1.11978	0.953328
rs11706236	18	G	EPB41L3	Sleep duration	Gottlieb DJ	-0.0553183	0.662043	0.946184	C	0.738326	1.21256	0.953328
rs2725544	15	C	CEP152	Insomnia	Byrne EM	0.0461941	0.66671	1.04728	BC	0.848713	1.2923	0.953328
rs55694368	2	T	PER2	Morning chronotype	Hu Y	-0.0565131	0.669429	0.945054	C	0.729093	1.22498	0.953328
rs113851554	2	T	MEIS1	Insomnia symptoms	Lane JM	0.0521848	0.67029	1.05357	B	0.828573	1.33967	0.953328
rs731716	11	A	PKNOX2	Sleep duration	Gottlieb DJ	-0.0498222	0.67336	0.951399	AB	0.754672	1.19941	0.953328
rs7628219	3	T	LOC105377152	Insomnia (caffeine-induced)	Byrne EM	0.0531486	0.677964	1.05459	C	0.820603	1.35529	0.953328
rs34714364	1	T	APH1A	Morning chronotype	Hu Y	-0.0491214	0.678291	0.952066	AB	0.754858	1.20079	0.953328
rs2221285	1	T	LOC105372920	Sleep duration	Gottlieb DJ	-0.0306037	0.68106	0.96986	B	0.838166	1.12225	0.953328
rs2948276	7	G	DLX5	Morning chronotype	Hu Y	-0.045242	0.683645	0.955766	BC	0.76886	1.18811	0.953328
rs679711	3	T	LOC440973, LOC100422385	Sleep depth	Byrne EM	-0.045078	0.686011	0.955923	BC	0.768265	1.18942	0.953328
rs7628219	3	T	LOC105377152	Insomnia (caffeine-induced)	Byrne EM	0.110247	0.686087	1.11655	AC	0.654175	1.90575	0.953328
rs12913538	15	A	TLN2	Sleep depth	Byrne EM	-0.029388	0.695043	0.97104	B	0.838352	1.12473	0.962168
rs1823068	5	G	PDE4D, LOC107986348	Sleep-related phenotypes	Gottlieb DJ	0.0450633	0.699867	1.04609	BC	0.831895	1.31545	0.965021
rs12471454	2	T	LOC100419513 - SATB2	Insomnia	Byrne EM	0.0385362	0.706874	1.03929	ABC	0.850178	1.27046	0.965021
rs12965577	18	G	NOL4	Morning chronotype	Hu Y	0.041171	0.707591	1.04203	AB	0.840332	1.29214	0.965021
rs6599077	18	A	NOL4	Morning chronotype	Hu Y	0.036418	0.711665	1.03709	ABC	0.854966	1.25801	0.965021
rs2388082	13	G	MTUS2	Insomnia (caffeine-induced)	Byrne EM	0.0499269	0.711671	1.05119	BC	0.806684	1.36982	0.965021
rs2388082	13	G	MTUS2	Insomnia (caffeine-induced)	Byrne EM	-0.0529382	0.717018	0.948439	C	0.712336	1.2628	0.965021
rs10823607	10	T	ADAMTS14	Sleep duration	Byrne EM	-0.0377856	0.71944	0.962919	A	0.783521	1.18339	0.965021
rs12965577	18	G	NOL4	Morning chronotype	Hu Y	0.0271038	0.723657	1.02747	B	0.88414	1.19405	0.965021
rs17737465	8	G	LOC101927066, CPQ	Sleep duration	Byrne EM	0.0367358	0.729465	1.03742	BC	0.842436	1.27753	0.965021
rs9804200	10	C	EBF3	Sleep time	Byrne EM	-0.0381023	0.731542	0.962614	C	0.774314	1.19671	0.965021
rs3972456	7	A	FBXL13	Morning chronotype	Hu Y	-0.0362009	0.734501	0.964447	AB	0.782383	1.18888	0.965021
rs1595824	2	T	PLCL1	Morning chronotype	Hu Y	-0.0411738	0.741587	0.959662	C	0.751337	1.22575	0.965021
rs1940013	11	T	OPCML	Sleep-related phenotypes	Gottlieb DJ	-0.0346988	0.74225	0.965896	BC	0.785457	1.18779	0.965021
rs10493596	1	T	AK5	Morning chronotype	Hu Y	0.0301191	0.742268	1.03058	A	0.861232	1.23322	0.965021
rs9346353	6	G	LMBRD1	Sleep duration	Gottlieb DJ	0.0800115	0.746513	1.0833	AC	0.666886	1.75973	0.965021
rs731716	11	A	PKNOX2	Sleep duration	Gottlieb DJ	-0.0375663	0.747703	0.963131	BC	0.766085	1.21086	0.965021
rs158856	18	T	NEDD4L	Insomnia (caffeine-induced)	Byrne EM	-0.0341609	0.750822	0.966416	AB	0.782702	1.19325	0.965021
rs2065779	10	C	LOC724065 - BTBD7P2	Insomnia (caffeine-induced)	Byrne EM	-0.046701	0.754574	0.954373	AB	0.712128	1.27902	0.965021
rs10823607	10	T	ADAMTS14	Sleep duration	Byrne EM	-0.0378494	0.757887	0.962858	BC	0.756915	1.22483	0.965021
rs12965577	18	G	NOL4	Morning chronotype	Hu Y	0.0760136	0.758748	1.07898	AC	0.664263	1.75261	0.965021
rs9531006	13	G	LINC00382 - LINC01080	Sleep duration	Gottlieb DJ	0.0262976	0.771332	1.02665	A	0.859807	1.22586	0.965021
rs1823068	5	G	PDE4D, LOC107986348	Sleep-related phenotypes	Gottlieb DJ	0.0289278	0.773789	1.02935	A	0.845071	1.25381	0.965021
rs11664536	18	C	EPB41L3	Sleep duration	Gottlieb DJ	0.035251	0.77716	1.03588	BC	0.811503	1.3223	0.965021
rs12471454	2	T	LOC100419513 - SATB2	Insomnia	Byrne EM	-0.0311075	0.777328	0.969371	AB	0.781377	1.2026	0.965021
rs62158211	2	T	LOC101927400	Sleep duration	Lane JM	0.0261266	0.778347	1.02647	A	0.855731	1.23128	0.965021
rs2278331	18	G	LOC105372191 - FBXO15	Sleep duration	Byrne EM	0.0664329	0.781106	1.06869	AC	0.668887	1.70746	0.965021
rs1478693	16	G	RBFOX1	Sleep time	Byrne EM	-0.0663803	0.781419	0.935775	AC	0.58551	1.49557	0.965021
rs2128614	12	T	LOC107984532 - LOC105369723	Sleep duration	Gottlieb DJ	0.0296346	0.783303	1.03008	BC	0.833967	1.27231	0.965021
rs11706236	18	G	EPB41L3	Sleep duration	Gottlieb DJ	0.0329756	0.783323	1.03353	AB	0.817051	1.30735	0.965021
rs6599077	18	A	NOL4	Morning chronotype	Hu Y	-0.0301233	0.78601	0.970326	C	0.780682	1.20604	0.965021
rs2725544	15	C	CEP152	Insomnia	Byrne EM	0.0659629	0.786102	1.06819	AC	0.663357	1.72008	0.965021
rs3972456	7	A	FBXL13	Morning chronotype	Hu Y	0.0243529	0.788338	1.02465	A	0.857756	1.22402	0.965021
rs6575353	6	G	LMBRD1	Sleep duration	Gottlieb DJ	-0.0370499	0.789149	0.963628	ABC	0.734476	1.26428	0.965021
rs11545787	17	A	RASD1	Morning chronotype	Hu Y	0.0203905	0.789552	1.0206	B	0.878666	1.18546	0.965021
rs2128614	12	T	LOC107984532 - LOC105369723	Sleep duration	Gottlieb DJ	0.0202204	0.790934	1.02043	B	0.878731	1.18497	0.965021
rs6599077	18	A	NOL4	Morning chronotype	Hu Y	0.0274515	0.794323	1.02783	BC	0.836164	1.26343	0.965021
rs35833281	6	C	HCRTR2	Morning chronotype	Hu Y	0.0267225	0.795678	1.02708	ABC	0.839003	1.25732	0.965021
rs1823068	5	G	PDE4D, LOC107986348	Sleep-related phenotypes	Gottlieb DJ	-0.0216533	0.795947	0.978579	B	0.830465	1.15311	0.965021
rs2278331	18	G	LOC105372191 - FBXO15	Sleep duration	Byrne EM	-0.022451	0.803495	0.977799	A	0.819309	1.16695	0.970092
rs2287838	19	G	PIN1	Sleep duration	Gottlieb DJ	-0.0277966	0.815967	0.972586	AB	0.769601	1.22911	0.970092
rs2388082	13	G	MTUS2	Insomnia (caffeine-induced)	Byrne EM	0.0702006	0.81732	1.07272	AC	0.591291	1.94614	0.970092
rs9804200	10	C	EBF3	Sleep time	Byrne EM	-0.0244582	0.819306	0.975838	AB	0.791119	1.20369	0.970092
rs1823125	2	G	LOC101927400	Sleep duration	Gottlieb DJ	0.0208905	0.821623	1.02111	A	0.851534	1.22446	0.970092
rs9346353	6	G	LMBRD1	Sleep duration	Gottlieb DJ	-0.0253497	0.822262	0.974969	C	0.78151	1.21632	0.970092
rs1949200	4	T	RPS23P3 - LOC105377262	Sleep quality	Byrne EM	0.0270227	0.827631	1.02739	AB	0.805559	1.31031	0.970092
rs9804200	10	C	EBF3	Sleep time	Byrne EM	-0.0161152	0.829679	0.984014	B	0.849637	1.13964	0.970092
rs2042126	3	G	NAALADL2	Sleep duration	Byrne EM	-0.021639	0.829709	0.978593	A	0.803455	1.19191	0.970092
rs731716	11	A	PKNOX2	Sleep duration	Gottlieb DJ	0.0580478	0.831132	1.05977	AC	0.621596	1.80681	0.970092
rs12471454	2	T	LOC100419513 - SATB2	Insomnia	Byrne EM	0.0159229	0.836831	1.01605	B	0.873182	1.1823	0.970092
rs6437122	2	G	RNU6-932P - UPP2	Sleep duration	Gottlieb DJ	-0.0196784	0.837578	0.980514	B	0.812348	1.18349	0.970092
rs158856	18	T	NEDD4L	Insomnia (caffeine-induced)	Byrne EM	-0.020295	0.838381	0.97991	ABC	0.806286	1.19092	0.970092
rs679711	3	T	LOC440973, LOC100422385	Sleep depth	Byrne EM	-0.0161437	0.839083	0.983986	B	0.842013	1.1499	0.970092
rs11545787	17	A	RASD1	Morning chronotype	Hu Y	-0.0215514	0.842011	0.978679	BC	0.791781	1.20969	0.970092
rs6575353	6	G	LMBRD1	Sleep duration	Gottlieb DJ	0.0203617	0.843374	1.02057	B	0.833916	1.249	0.970092
rs12165098	18	A	RNU6-706P - LINC00669	Sleep duration	Gottlieb DJ	0.0233149	0.844582	1.02359	AB	0.810757	1.29229	0.970092
rs1986116	14	T	LOC283575	Sleep quality	Byrne EM	-0.0174853	0.848224	0.982667	A	0.821559	1.17537	0.971268
rs11545787	17	A	RASD1	Morning chronotype	Hu Y	0.0457608	0.851402	1.04682	AC	0.648549	1.68968	0.971908
rs12927162	16	G	TOX3	Morning chronotype	Hu Y	-0.0171785	0.861518	0.982968	ABC	0.81043	1.19224	0.97736
rs1823125	2	G	LOC101927400	Sleep duration	Gottlieb DJ	-0.0431234	0.861676	0.957793	AC	0.589665	1.55574	0.97736
rs3972456	7	A	FBXL13	Morning chronotype	Hu Y	-0.0121711	0.870644	0.987903	B	0.853283	1.14376	0.97736
rs2218488	8	C	EYA1	Sleep-related phenotypes	Gottlieb DJ	0.0128819	0.872817	1.01297	B	0.865162	1.18602	0.97736
rs1595824	2	T	PLCL1	Morning chronotype	Hu Y	0.0176726	0.875413	1.01783	ABC	0.816074	1.26946	0.97736
rs731716	11	A	PKNOX2	Sleep duration	Gottlieb DJ	-0.0124607	0.880749	0.987617	B	0.839243	1.16222	0.97736
rs12927162	16	G	TOX3	Morning chronotype	Hu Y	-0.0155913	0.882205	0.98453	BC	0.801057	1.21002	0.97736
rs9531006	13	G	LINC00382 - LINC01080	Sleep duration	Gottlieb DJ	0.0110184	0.882719	1.01108	B	0.873393	1.17047	0.97736
rs1478693	16	G	RBFOX1	Sleep time	Byrne EM	0.0153277	0.88965	1.01545	C	0.817753	1.26093	0.97736
rs12165098	18	A	RNU6-706P - LINC00669	Sleep duration	Gottlieb DJ	0.0149068	0.892249	1.01502	ABC	0.818092	1.25935	0.97736
rs55694368	2	T	PER2	Morning chronotype	Hu Y	-0.0169616	0.893858	0.983181	AB	0.766345	1.26137	0.97736
rs17737465	8	G	LOC101927066, CPQ	Sleep duration	Byrne EM	0.0319962	0.894705	1.03251	AC	0.642864	1.65834	0.97736
rs13068101	3	A	MB21D2 - VEZF1P1	Sleep time	Byrne EM	-0.0135768	0.898792	0.986515	AB	0.800279	1.21609	0.97736
rs9517132	13	T	RPL7AP61 - IPO5	Sleep duration	Gottlieb DJ	0.00944025	0.899188	1.00948	B	0.872311	1.16823	0.97736
rs10493596	1	T	AK5	Morning chronotype	Hu Y	-0.0134711	0.899829	0.986619	BC	0.799939	1.21687	0.97736
rs3972456	7	A	FBXL13	Morning chronotype	Hu Y	0.0132713	0.900021	1.01336	BC	0.82385	1.24646	0.97736
rs62158211	2	T	LOC101927400	Sleep duration	Lane JM	-0.0308023	0.900963	0.969667	AC	0.596947	1.5751	0.97736
rs6582618	12	A	ALG10B	Morning chronotype	Hu Y	0.0122208	0.909644	1.0123	ABC	0.819684	1.25017	0.983901
rs13068101	3	A	MB21D2 - VEZF1P1	Sleep time	Byrne EM	-0.00782774	0.916471	0.992203	B	0.857178	1.1485	0.986163
rs9531006	13	G	LINC00382 - LINC01080	Sleep duration	Gottlieb DJ	0.00976815	0.921172	1.00982	ABC	0.832186	1.22536	0.986163
rs1940013	11	T	OPCML	Sleep-related phenotypes	Gottlieb DJ	0.00963668	0.922427	1.00968	ABC	0.831663	1.22581	0.986163
rs6575353	6	G	LMBRD1	Sleep duration	Gottlieb DJ	-0.0120115	0.923809	0.98806	A	0.772462	1.26383	0.986163
rs1949200	4	T	RPS23P3 - LOC105377262	Sleep quality	Byrne EM	-0.00991747	0.925352	0.990132	A	0.804626	1.21841	0.986163
rs11545787	17	A	RASD1	Morning chronotype	Hu Y	0.00790004	0.932148	1.00793	A	0.840333	1.20896	0.986163
rs1986116	14	T	LOC283575	Sleep quality	Byrne EM	0.00878923	0.934093	1.00883	BC	0.819121	1.24247	0.986163
rs113851554	2	T	MEIS1	Insomnia symptoms	Lane JM	-0.0320746	0.936923	0.968434	AC	0.437601	2.1432	0.986163
rs2218488	8	C	EYA1	Sleep-related phenotypes	Gottlieb DJ	0.00883343	0.938053	1.00887	BC	0.807398	1.26062	0.986163
rs35833281	6	C	HCRTR2	Morning chronotype	Hu Y	-0.00824345	0.940659	0.99179	BC	0.798289	1.2322	0.986163
rs4780805	16	A	LOC105371114	Sleep duration	Byrne EM	-0.0197307	0.942237	0.980463	AC	0.574972	1.67192	0.986163
rs6599077	18	A	NOL4	Morning chronotype	Hu Y	0.0169388	0.943633	1.01708	AC	0.635963	1.6266	0.986163
rs10830964	11	T	MTNR1B - RPL26P31	Insomnia (caffeine-induced)	Byrne EM	0.00741105	0.947083	1.00744	ABC	0.809414	1.25391	0.986989
rs2948276	7	G	DLX5	Morning chronotype	Hu Y	0.00667791	0.954066	1.0067	C	0.802081	1.26352	0.988989
rs2302729	12	T	CACNA1C	Sleep quality	Byrne EM	-0.00573535	0.954334	0.994281	A	0.817067	1.20993	0.988989
rs2221285	1	T	LOC105372920	Sleep duration	Gottlieb DJ	0.00477592	0.96375	1.00479	BC	0.817762	1.23459	0.992312
rs6582618	12	A	ALG10B	Morning chronotype	Hu Y	-0.00347972	0.965993	0.996526	B	0.849213	1.16939	0.992312
rs1940013	11	T	OPCML	Sleep-related phenotypes	Gottlieb DJ	0.00279738	0.970163	1.0028	B	0.866072	1.16112	0.992312
rs11741688	5	G	ZNF454 - GRM6	Sleep duration	Gottlieb DJ	0.003045	0.970786	1.00305	B	0.852217	1.18058	0.992312
rs10830964	11	T	MTNR1B - RPL26P31	Insomnia (caffeine-induced)	Byrne EM	-0.0094236	0.972396	0.990621	AC	0.580893	1.68935	0.992312
rs1595824	2	T	PLCL1	Morning chronotype	Hu Y	-0.00339507	0.973589	0.996611	A	0.815151	1.21847	0.992312
rs55694368	2	T	PER2	Morning chronotype	Hu Y	-0.00724597	0.979573	0.99278	AC	0.570118	1.72879	0.995676
rs3972456	7	A	FBXL13	Morning chronotype	Hu Y	-0.00168916	0.987862	0.998312	C	0.803077	1.24101	0.996304
rs9804200	10	C	EBF3	Sleep time	Byrne EM	0.00320627	0.989379	1.00321	AC	0.625708	1.60847	0.996304
rs9517132	13	T	RPL7AP61 - IPO5	Sleep duration	Gottlieb DJ	-0.00127197	0.990827	0.998729	C	0.804032	1.24057	0.996304
rs12913538	15	A	TLN2	Sleep depth	Byrne EM	-0.00102177	0.992402	0.998979	AB	0.809519	1.23278	0.996304
rs12927162	16	G	TOX3	Morning chronotype	Hu Y	0.000830165	0.99378	1.00083	AB	0.812299	1.23312	0.996304
rs11741688	5	G	ZNF454 - GRM6	Sleep duration	Gottlieb DJ	-0.000466642	0.996304	0.999533	A	0.820427	1.21774	0.996304
SNP	CHR	REF. ALLELE	MAPPED GENE	PREVIOUSLY ASSOCIATED PHENOTYPE	FIRST AUTHOR	B	P.value	OR	GROUPS	LCI	UCI	FDR
